# Supplementary material for: Site-specific N-glycosylation characterization of micro monoclonal immunoglobulins based on EThcD-sceHCD-MS/MS
Source: Front Immunol. 2022 Sep 15;13:1013990. doi: 10.3389/fimmu.2022.1013990 (PMC9520751; doi:10.3389/fimmu.2022.1013990)
Supplement: Supplementary file 1 [file Table_1.xlsx]

## Sheet: Table S1
Table S1-Identification of IgA1 intact N-glycopeptides using different fragmentation modes. (identified: "+"; unidentified: "-")
Peptides	Glycans	EThcD-sceHCD	sceHCD	EThcD	sceHCD-pd-ETD
K.PTHVN[+1913.677]VSVVM[+15.995]AEVDGTC[+57.021].Y	HexNAc(4)Hex(5)NeuAc(1)	+	+	-	-
K.PTHVN[+2350.830]VSVVM[+15.995]AEVDGTC[+57.021].Y	HexNAc(4)Hex(5)Fuc(1)NeuAc(2)	-	+	-	+
K.PTHVN[+2553.910]VSVVM[+15.995]AEVDGTC[+57.021].Y	HexNAc(5)Hex(5)Fuc(1)NeuAc(2)	-	+	-	-
R.LAGKPTHVN[+1054.370]VSVVM[+15.995]AEVDGTC[+57.021].Y	HexNAc(2)Hex(4)	+	+	-	-
R.LAGKPTHVN[+1054.370]VSVVM[+15.995]AEVDGTC[+57.021]Y.-	HexNAc(2)Hex(4)	+	-	-	-
R.LAGKPTHVN[+1216.423]VSVVM[+15.995]AEVDGTC[+57.021].Y	HexNAc(2)Hex(5)	+	+	+	-
R.LAGKPTHVN[+1216.423]VSVVM[+15.995]AEVDGTC[+57.021]Y.-	HexNAc(2)Hex(5)	+	+	+	-
R.LAGKPTHVN[+1216.423]VSVVMAEVDGTC[+57.021].Y	HexNAc(2)Hex(5)	+	+	-	-
R.LAGKPTHVN[+1257.449]VSVVM[+15.995]AEVDGTC[+57.021].Y	HexNAc(3)Hex(4)	-	-	-	+
R.LAGKPTHVN[+1257.449]VSVVM[+15.995]AEVDGTC[+57.021]Y.-	HexNAc(3)Hex(4)	+	-	-	-
R.LAGKPTHVN[+1378.476]VSVVM[+15.995]AEVDGTC[+57.021]Y.-	HexNAc(2)Hex(6)	+	+	-	-
R.LAGKPTHVN[+1548.545]VSVVM[+15.995]AEVDGTC[+57.021].Y	HexNAc(3)Hex(4)NeuAc(1)	+	+	+	-
R.LAGKPTHVN[+1548.545]VSVVM[+15.995]AEVDGTC[+57.021]Y.-	HexNAc(3)Hex(4)NeuAc(1)	+	+	-	-
R.LAGKPTHVN[+1663.608]VSVVM[+15.995]AEVDGTC[+57.021].Y	HexNAc(5)Hex(4)	-	+	-	-
R.LAGKPTHVN[+1694.603]VSVVM[+15.995]AEVDGTC[+57.021].Y	HexNAc(3)Hex(4)Fuc(1)NeuAc(1)	+	-	-	-
R.LAGKPTHVN[+1710.598]VSVVM[+15.995]AEVDGTC[+57.021].Y	HexNAc(3)Hex(5)NeuAc(1)	+	+	-	-
R.LAGKPTHVN[+1710.598]VSVVM[+15.995]AEVDGTC[+57.021]Y.-	HexNAc(3)Hex(5)NeuAc(1)	+	-	-	-
R.LAGKPTHVN[+1809.666]VSVVM[+15.995]AEVDGTC[+57.021]Y.-	HexNAc(5)Hex(4)Fuc(1)	+	-	-	-
R.LAGKPTHVN[+1872.651]VSVVM[+15.995]AEVDGTC[+57.021]Y.-	HexNAc(3)Hex(6)NeuAc(1)	-	+	-	-
R.LAGKPTHVN[+1913.677]VSVVM[+15.995]AEVDGTC[+57.021].Y	HexNAc(4)Hex(5)NeuAc(1)	+	+	+	+
R.LAGKPTHVN[+1913.677]VSVVM[+15.995]AEVDGTC[+57.021]Y.-	HexNAc(4)Hex(5)NeuAc(1)	+	+	-	-
R.LAGKPTHVN[+1913.677]VSVVMAEVDGTC[+57.021].Y	HexNAc(4)Hex(5)NeuAc(1)	+	+	+	-
R.LAGKPTHVN[+1954.704]VSVVM[+15.995]AEVDGTC[+57.021]Y.-	HexNAc(5)Hex(4)NeuAc(1)	+	-	-	-
R.LAGKPTHVN[+2059.735]VSVVM[+15.995]AEVDGTC[+57.021].Y	HexNAc(4)Hex(5)Fuc(1)NeuAc(1)	+	+	+	+
R.LAGKPTHVN[+2059.735]VSVVM[+15.995]AEVDGTC[+57.021]Y.-	HexNAc(4)Hex(5)Fuc(1)NeuAc(1)	+	-	-	-
R.LAGKPTHVN[+2100.761]VSVVM[+15.995]AEVDGTC[+57.021].Y	HexNAc(5)Hex(4)Fuc(1)NeuAc(1)	-	+	-	+
R.LAGKPTHVN[+2116.756]VSVVMAEVDGTC[+57.021].Y	HexNAc(5)Hex(5)NeuAc(1)	+	-	-	-
R.LAGKPTHVN[+2188.740]VSVVM[+15.995]AEVDGTC[+57.021]Y.-	HexNAc(2)Hex(11)	-	+	-	-
R.LAGKPTHVN[+2204.772]VSVVM[+15.995]AEVDGTC[+57.021].Y	HexNAc(4)Hex(5)NeuAc(2)	+	+	+	+
R.LAGKPTHVN[+2204.772]VSVVM[+15.995]AEVDGTC[+57.021]Y.-	HexNAc(4)Hex(5)NeuAc(2)	+	-	-	-
R.LAGKPTHVN[+2262.814]VSVVM[+15.995]AEVDGTC[+57.021].Y	HexNAc(5)Hex(5)Fuc(1)NeuAc(1)	+	+	-	+
R.LAGKPTHVN[+2262.814]VSVVM[+15.995]AEVDGTC[+57.021]Y.-	HexNAc(5)Hex(5)Fuc(1)NeuAc(1)	-	-	-	+
R.LAGKPTHVN[+2350.830]VSVVM[+15.995]AEVDGTC[+57.021].Y	HexNAc(4)Hex(5)Fuc(1)NeuAc(2)	+	+	+	+
R.LAGKPTHVN[+2391.857]VSVVM[+15.995]AEVDGTC[+57.021].Y	HexNAc(5)Hex(4)Fuc(1)NeuAc(2)	+	+	-	+
R.LAGKPTHVN[+2407.852]VSVVM[+15.995]AEVDGTC[+57.021].Y	HexNAc(5)Hex(5)NeuAc(2)	+	+	-	+
R.LAGKPTHVN[+2407.852]VSVVM[+15.995]AEVDGTC[+57.021]Y.-	HexNAc(5)Hex(5)NeuAc(2)	+	+	-	-
R.LAGKPTHVN[+2407.852]VSVVMAEVDGTC[+57.021].Y	HexNAc(5)Hex(5)NeuAc(2)	+	-	-	-
R.LAGKPTHVN[+2424.867]VSVVM[+15.995]AEVDGTC[+57.021].Y	HexNAc(5)Hex(6)Fuc(1)NeuAc(1)	+	+	-	-
R.LAGKPTHVN[+2424.867]VSVVMAEVDGTC[+57.021]Y.-	HexNAc(5)Hex(6)Fuc(1)NeuAc(1)	+	-	-	-
R.LAGKPTHVN[+2553.910]VSVVM[+15.995]AEVDGTC[+57.021].Y	HexNAc(5)Hex(5)Fuc(1)NeuAc(2)	+	+	+	+
R.LAGKPTHVN[+2569.905]VSVVM[+15.995]AEVDGTC[+57.021].Y	HexNAc(5)Hex(6)NeuAc(2)	-	+	-	-
R.LAGKPTHVN[+2596.952]VSVVM[+15.995]AEVDGTC[+57.021].Y	HexNAc(8)Hex(6)	+	-	-	-
R.LAGKPTHVN[+2627.947]VSVVM[+15.995]AEVDGTC[+57.021].Y	HexNAc(6)Hex(6)Fuc(1)NeuAc(1)	-	-	-	+
R.LAGKPTHVN[+2715.963]VSVVM[+15.995]AEVDGTC[+57.021].Y	HexNAc(5)Hex(6)Fuc(1)NeuAc(2)	+	+	-	+
R.LAGKPTHVN[+2919.042]VSVVM[+15.995]AEVDGTC[+57.021].Y	HexNAc(6)Hex(6)Fuc(1)NeuAc(2)	+	+	-	+
R.LAGKPTHVN[+892.317]VSVVM[+15.995]AEVDGTC[+57.021].Y	HexNAc(2)Hex(3)	-	-	-	+
R.LAGKPTHVN[+892.317]VSVVM[+15.995]AEVDGTC[+57.021]Y.-	HexNAc(2)Hex(3)	+	+	-	-
R.LSLHRPALEDLLLGSEAN[+1501.555]LTC[+57.021]TLTGLR.D	HexNAc(5)Hex(3)	-	+	-	-
R.LSLHRPALEDLLLGSEAN[+1663.608]LTC[+57.021]TLTGLR.D	HexNAc(5)Hex(4)	+	-	-	-

## Sheet: Table S2
Table S2-Identification of IgG2 intact N-glycopeptides using different fragmentation modes. (identified: "+"; unidentified: "-")
Peptides	Glycans	EThcD-sceHCD	sceHCD	EThcD	sceHCD-pd-ETD
K.PREEQFN[+1444.534]STFR.V	HexNAc(4)Hex(3)Fuc(1)	+	-	-	-
K.PREEQFN[+1460.529]STFR.V	HexNAc(4)Hex(4)	-	+	-	-
K.PREEQFN[+1606.587]STFR.V	HexNAc(4)Hex(4)Fuc(1)	+	+	+	-
K.PREEQFN[+1768.640]STFR.V	HexNAc(4)Hex(5)Fuc(1)	+	-	-	-
K.TKPREEQFN[+1095.397]STFR.V	HexNAc(3)Hex(3)	+	+	+	+
K.TKPREEQFN[+1216.423]STFR.V	HexNAc(2)Hex(5)	+	+	-	-
K.TKPREEQFN[+1241.454]STFR.V	HexNAc(3)Hex(3)Fuc(1)	+	+	+	+
K.TKPREEQFN[+1298.476]STFR.V	HexNAc(4)Hex(3)	+	+	-	+
K.TKPREEQFN[+1378.476]STFR.V	HexNAc(2)Hex(6)	-	+	-	-
K.TKPREEQFN[+1403.507]STFR.V	HexNAc(3)Hex(4)Fuc(1)	+	+	-	+
K.TKPREEQFN[+1444.534]STFR.V	HexNAc(4)Hex(3)Fuc(1)	+	+	-	+
K.TKPREEQFN[+1460.529]STFR.V	HexNAc(4)Hex(4)	+	-	-	+
K.TKPREEQFN[+1501.555]STFR.V	HexNAc(5)Hex(3)	-	+	-	-
K.TKPREEQFN[+1548.545]STFR.V	HexNAc(3)Hex(4)NeuAc(1)	+	+	+	-
K.TKPREEQFN[+1606.587]STFR.V	HexNAc(4)Hex(4)Fuc(1)	+	+	-	+
K.TKPREEQFN[+1622.582]STFR.V	HexNAc(4)Hex(5)	+	-	-	-
K.TKPREEQFN[+1647.613]STFR.V	HexNAc(5)Hex(3)Fuc(1)	+	+	+	-
K.TKPREEQFN[+1694.603]STFR.V	HexNAc(3)Hex(4)Fuc(1)NeuAc(1)	+	+	+	+
K.TKPREEQFN[+1751.624]STFR.V	HexNAc(4)Hex(4)NeuAc(1)	+	+	+	+
K.TKPREEQFN[+1768.640]STFR.V	HexNAc(4)Hex(5)Fuc(1)	+	-	-	-
K.TKPREEQFN[+1809.666]STFR.V	HexNAc(5)Hex(4)Fuc(1)	-	+	-	-
K.TKPREEQFN[+1872.651]STFR.V	HexNAc(3)Hex(6)NeuAc(1)	+	+	-	-
K.TKPREEQFN[+1897.682]STFR.V	HexNAc(4)Hex(4)Fuc(1)NeuAc(1)	+	+	-	+
K.TKPREEQFN[+1913.677]STFR.V	HexNAc(4)Hex(5)NeuAc(1)	+	+	+	-
K.TKPREEQFN[+1930.692]STFR.V	HexNAc(4)Hex(6)Fuc(1)	-	-	-	+
K.TKPREEQFN[+2018.708]STFR.V	HexNAc(3)Hex(6)Fuc(1)NeuAc(1)	+	-	-	+
K.TKPREEQFN[+203.079]STFR.V	HexNAc(1)	+	-	-	-
K.TKPREEQFN[+2059.735]STFR.V	HexNAc(4)Hex(5)Fuc(1)NeuAc(1)	-	-	+	+
K.TKPREEQFN[+2350.830]STFR.V	HexNAc(4)Hex(5)Fuc(1)NeuAc(2)	-	-	-	+
K.TKPREEQFN[+349.137]STFR.V	HexNAc(1)Fuc(1)	+	+	-	-
K.TKPREEQFN[+552.217]STFR.V	HexNAc(2)Fuc(1)	+	+	-	-
K.TKPREEQFN[+876.322]STFR.V	HexNAc(2)Hex(2)Fuc(1)	-	+	-	-
R.EEQFN[+1095.397]STFR.V	HexNAc(3)Hex(3)	+	+	+	-
R.EEQFN[+1216.423]STFR.V	HexNAc(2)Hex(5)	+	+	+	-
R.EEQFN[+1241.454]STFR.V	HexNAc(3)Hex(3)Fuc(1)	+	+	+	+
R.EEQFN[+1257.449]STFR.V	HexNAc(3)Hex(4)	+	+	-	-
R.EEQFN[+1298.476]STFR.V	HexNAc(4)Hex(3)	+	+	+	+
R.EEQFN[+1378.476]STFR.V	HexNAc(2)Hex(6)	+	-	-	-
R.EEQFN[+1403.507]STFR.V	HexNAc(3)Hex(4)Fuc(1)	+	+	-	-
R.EEQFN[+1444.534]STFR.V	HexNAc(4)Hex(3)Fuc(1)	+	+	-	+
R.EEQFN[+1460.529]STFR.V	HexNAc(4)Hex(4)	+	+	-	+
R.EEQFN[+1501.555]STFR.V	HexNAc(5)Hex(3)	+	+	-	-
R.EEQFN[+1548.545]STFR.V	HexNAc(3)Hex(4)NeuAc(1)	+	+	-	+
R.EEQFN[+1606.587]STFR.V	HexNAc(4)Hex(4)Fuc(1)	+	+	-	+
R.EEQFN[+1622.582]STFR.V	HexNAc(4)Hex(5)	+	+	-	+
R.EEQFN[+1647.613]STFR.V	HexNAc(5)Hex(3)Fuc(1)	+	+	-	-
R.EEQFN[+1694.603]STFR.V	HexNAc(3)Hex(4)Fuc(1)NeuAc(1)	+	+	-	-
R.EEQFN[+1751.624]STFR.V	HexNAc(4)Hex(4)NeuAc(1)	+	-	-	-
R.EEQFN[+1768.640]STFR.V	HexNAc(4)Hex(5)Fuc(1)	+	-	-	-
R.EEQFN[+1897.682]STFR.V	HexNAc(4)Hex(4)Fuc(1)NeuAc(1)	+	+	-	+
R.EEQFN[+1913.677]STFR.V	HexNAc(4)Hex(5)NeuAc(1)	+	+	-	+
R.EEQFN[+2018.708]STFR.V	HexNAc(3)Hex(6)Fuc(1)NeuAc(1)	+	+	-	+
R.EEQFN[+203.079]STFR.V	HexNAc(1)	+	+	+	-
R.EEQFN[+2059.735]STFR.V	HexNAc(4)Hex(5)Fuc(1)NeuAc(1)	+	+	-	+
R.EEQFN[+2350.830]STFR.V	HexNAc(4)Hex(5)Fuc(1)NeuAc(2)	+	-	-	+
R.EEQFN[+349.137]STFR.V	HexNAc(1)Fuc(1)	+	+	+	-
R.EEQFN[+406.159]STFR.V	HexNAc(2)	+	+	-	-
R.EEQFN[+552.217]STFR.V	HexNAc(2)Fuc(1)	+	+	-	-
